# Supplementary material for: A Scoping Review about the Characteristics and Success-Failure Rates of Temporary Anchorage Devices in Orthodontics
Source: Dent J (Basel). 2022 May 6;10(5):78. doi: 10.3390/dj10050078 (PMC9139455; doi:10.3390/dj10050078)
Supplement: Supplementary file 1 [file dentistry-10-00078-s001.zip]

Archive with 1 entries (1 files):
- dentistry-1611667-supplementary.pdf
